# Supplementary material for: Robotic-Assisted Tubal Reanastomosis After Sterilization in the IVF Era: A Narrative Review
Source: Medicina (Kaunas). 2026 May 29;62(6):1054. doi: 10.3390/medicina62061054 (PMC13304470; doi:10.3390/medicina62061054)
Supplement: Supplementary file 1 [file medicina-62-01054-s001.zip]

Archive with 1 entries (1 files):
- medicina-4328359-supplementary.pdf
